# Supplementary material for: First records of Cotylea (Polycladida, Platyhelminthes) for the Atlantic coast of the Iberian Peninsula
Source: Zookeys. 2014 Apr 22;(404):1–22. doi: 10.3897/zookeys.404.7122 (PMC4023257; doi:10.3897/zookeys.404.7122)
Supplement: XML Treatment for Cycloporus papillosus [file zookeys.404.7122-treatment1.xml]

<!DOCTYPE tp:taxon-treatment
  PUBLIC "-//TaxonX//DTD Taxonomic Treatment Publishing DTD v0 20100105//EN" "tax-treatment-NSO.dtd">
<tp:taxon-treatment xmlns:tp="http://www.plazi.org/taxpub"><tp:treatment-meta><mixed-citation publication-type="journal"><person-group><name><surname>Noreña</surname><given-names>Carolina</given-names></name><name><surname>Marquina</surname><given-names>Daniel</given-names></name><name><surname>Perez</surname><given-names>Jacinto</given-names></name><name><surname>Almon</surname><given-names>Bruno</given-names></name></person-group><article-title>First records of Cotylea (Polycladida, Platyhelminthes) for the Atlantic coast of the Iberian Peninsula</article-title><source>Zookeys</source><day>22</day><month>4</month><year>2014</year><volume>2014</volume><issue>404</issue><fpage>1</fpage><lpage>22</lpage><pub-id pub-id-type="doi">10.3897/zookeys.404.7122</pub-id></mixed-citation></tp:treatment-meta><tp:nomenclature><tp:taxon-name>
                                    <tp:taxon-name-part taxon-name-part-type="genus">Cycloporus</tp:taxon-name-part>
                                    <tp:taxon-name-part taxon-name-part-type="species">papillosus</tp:taxon-name-part>
                                    <object-id xmlns:xlink="http://www.w3.org/1999/xlink" xlink:type="simple">http://species-id.net/wiki/Cycloporus_papillosus</object-id>
                                </tp:taxon-name><tp:taxon-authority>(Sars, 1878) Lang, 1884</tp:taxon-authority><xref ref-type="fig" rid="F1">Figure 1</xref></tp:nomenclature><tp:treatment-sec sec-type="Material examined"><title>Material examined.</title><p>Four individuals captured during summer, autumn and winter between 2010 and 2012 (11/10/2010; 03/08/2011; 27/01/2011; 09/01/2012). Voucher: one specimen sectioned sagittally, stained with azan and deposited in the Invertebrate Collections of the MNCN; Cat. Nr: MNCN 4.01/573 to 4.01/599 (27 slides). Further material: one specimen cat. Nr. MNCN 4.01/600 to 4.01/625 (26 slides).</p></tp:treatment-sec><tp:treatment-sec sec-type="Description"><title>Description.</title><p>Elongated worms 11 mm long and 6 mm wide. Body shape elongated with light undulating margins and rounded anterior and posterior ends. Dorsal surface with numerous papillae. Colouration orange, yellowish orange or translucent grey with white patches at the mid-dorsal line (<xref ref-type="fig" rid="F1">Figure 1A, B, C, D</xref>). Ventral side smooth and pale. Short inconspicuous marginal tentacles. Sucker located approximately in the middle of the body (<xref ref-type="fig" rid="F1">Figure 1E</xref>). Tentacular eyes scattered over dorsal margin of tentacles (<xref ref-type="fig" rid="F1">Figure 1A</xref>), cerebral eyes in two elongated, anteriorly anastomosing clusters. Plicate cylindrical or tubular pharynx near anterior end, frontally oriented; oral pore posterior to brain. Male and female genital pores clearly separated and posterior to pharynx (<xref ref-type="fig" rid="F1">Figure 1E</xref>).</p><fig id="F1" position="float" orientation="portrait"><label>Figure 1.</label><caption><p><italic><tp:taxon-name>Cycloporus papillosus</tp:taxon-name></italic>. <bold>A</bold>–<bold>D</bold> dorsal views of living animals <bold>E</bold> sagittal reconstruction of a whole specimen <bold>F</bold> sagittal reconstruction of the copulatory apparatus. Anterior to the right in <bold>E</bold>, <bold>F.</bold></p></caption><graphic xmlns:xlink="http://www.w3.org/1999/xlink" xlink:href="zookeys-404-001-g001.jpg" position="float" orientation="portrait" xlink:type="simple"/></fig><p>Male copulatory apparatus located posterior to male pore and oriented mainly dorso -ventrally, but also directed frontally (<xref ref-type="fig" rid="F1">Figure 1E, F</xref>). Male system consists of a short, armed (stylet) penis papilla, a true prostatic vesicle with a smooth glandular epithelium, and a well developed, muscularized seminal vesicle. Prostatic vesicle opens directly into penis papilla, and seminal vesicle empties directly into distal end of prostatic vesicle. Vasa deferentia, sometimes very dilated, open proximally through a common duct (common vas deferens) into seminal vesicle.</p><p>Inconspicuous female system lies posterior to the male pore and is characterized by a short female atrium, female duct (vagina), and characteristic uterine vesicles. Abundant cement glands are located around female pore and distal part of vagina.</p></tp:treatment-sec><tp:treatment-sec sec-type="Remarks on biology"><title>Remarks on biology.</title><p><italic><tp:taxon-name>Cycloporus papillosus</tp:taxon-name></italic> is a natural predator of <italic><tp:taxon-name>Botrylloides violaceus</tp:taxon-name></italic> Oka, 1927 (<tp:taxon-name>Ascidiacea</tp:taxon-name>), which is a clear example of an invasive species. <italic><tp:taxon-name>Botrylloides violaceus</tp:taxon-name></italic> grows on all types of substrates, including other living animals such as mussels, small sea cucumbers or other ascidians, covering them completely and killing them. <italic><tp:taxon-name>Botrylloides violaceus</tp:taxon-name></italic> has completely replaced <italic><tp:taxon-name>Botrylloides leachii</tp:taxon-name></italic>, the autochthonous ascidian in this area. Both species of ascidians compete for the same substrate. <italic><tp:taxon-name>Cycloporus papillosus</tp:taxon-name></italic> preys on <italic><tp:taxon-name>Botrylloides violaceus</tp:taxon-name></italic> and places its egg plates (<xref ref-type="fig" rid="F1">Fig. 1D</xref>) in the folds of this species (in the area where new zooids grow and extend the colony) or under the unattached colony, thereby ensuring larval protection and the availability of food after hatching.</p></tp:treatment-sec><tp:treatment-sec sec-type="Distribution"><title>Distribution.</title><p>In Galicia, three specimens of <italic><tp:taxon-name>Cycloporus papillosus</tp:taxon-name></italic> were captured from mussels collected on <italic><tp:taxon-name>Botrylloides violaceus</tp:taxon-name></italic> on the docks of the Yacht Club Ribeira (Ria de Arosa, Galicia, Spain). Depth varied between 0.5 and 1 metres (<named-content xmlns:xlink="http://www.w3.org/1999/xlink" content-type="dwc:verbatimCoordinates" xlink:type="simple">42°33.7770N, 008°59.2970W</named-content>; <named-content xmlns:xlink="http://www.w3.org/1999/xlink" content-type="dwc:verbatimCoordinates" xlink:type="simple">42°33.7850N, 008°59.3140W</named-content>; <named-content xmlns:xlink="http://www.w3.org/1999/xlink" content-type="dwc:verbatimCoordinates" xlink:type="simple">42°33.7930N, 008°59.3290W</named-content>). Another specimen (<xref ref-type="fig" rid="F1">Figure 1B</xref>) was collected on a colony of <italic><tp:taxon-name>Botryllus schlosseri</tp:taxon-name></italic> (<tp:taxon-name>Ascidiacea</tp:taxon-name>) growing on a rock of the island of Rua (Ria de Arosa, Galicia, Spain), at a depth of 14 metres (<named-content xmlns:xlink="http://www.w3.org/1999/xlink" content-type="dwc:verbatimCoordinates" xlink:type="simple">42°32.9650N, 008°56.4590W</named-content>).</p><p>This is the southernmost European record for <italic><tp:taxon-name>Cycloporus papillosus</tp:taxon-name></italic>, and the first for the Atlantic coast of the Iberian Peninsula. Other localities from where this polyclad has been reported are: Bergen, Norway (<xref ref-type="bibr" rid="B16">Jensen 1878</xref>); Rovigno, Croatia (<xref ref-type="bibr" rid="B31">Vàtova 1928</xref>); Susaki near Simoda, Japan (<xref ref-type="bibr" rid="B17">Kato 1937</xref>); Porto Praia, Cape Verde (<xref ref-type="bibr" rid="B19">Laidlaw 1906</xref>); Plymouth, United Kingdom (<xref ref-type="bibr" rid="B10">Gamble 1893</xref>).</p><!--PageBreak--><!--PageBreak--></tp:treatment-sec><ref-list><ref id="B16"><mixed-citation xmlns:xlink="http://www.w3.org/1999/xlink" xlink:type="simple"><person-group><name name-style="western"><surname>Jensen</surname><given-names>OS</given-names></name></person-group> (<year>1878</year>) <source>Turbellaria ad litora Norvegiae occidentalia.</source><publisher-name>Turbellarier ved Norges Vestkyst. J W Eided Bogtrykkeri</publisher-name>, <publisher-loc>Bergen</publisher-loc>, <lpage>97</lpage> pp.</mixed-citation></ref><ref id="B31"><mixed-citation xmlns:xlink="http://www.w3.org/1999/xlink" xlink:type="simple"><person-group><name name-style="western"><surname>Vàtova</surname><given-names>A</given-names></name></person-group> (<year>1928</year>) <article-title>Compendis della flora e fauna del Mare Adriatico presso Rovigno con la distribuzione geografica delle species bentoniche.</article-title><source>Memoria - Comitato talassografico italiano</source><volume>143</volume>: <fpage>154</fpage>-<lpage>174</lpage>.</mixed-citation></ref><ref id="B17"><mixed-citation xmlns:xlink="http://www.w3.org/1999/xlink" xlink:type="simple"><person-group><name name-style="western"><surname>Kato</surname><given-names>K</given-names></name></person-group> (<year>1937</year>) <article-title>Polyclads collected in Idu, Japan.</article-title><source>Japanese Journal of Zoology</source><volume>7</volume>: <fpage>211</fpage>-<lpage>232</lpage>.</mixed-citation></ref><ref id="B19"><mixed-citation xmlns:xlink="http://www.w3.org/1999/xlink" xlink:type="simple"><person-group><name name-style="western"><surname>Laidlaw</surname><given-names>FF</given-names></name></person-group> (<year>1906</year>) <article-title>On the marine fauna of the Cape Verde Islands, from collections made in 1904 by Mr C. Crossland. The polyclad Turbellaria</article-title>. <source>Proceedings of the Zoological Society of London</source>, 1906, <fpage>705</fpage>–<lpage>719</lpage>.</mixed-citation></ref><ref id="B10"><mixed-citation xmlns:xlink="http://www.w3.org/1999/xlink" xlink:type="simple"><person-group><name name-style="western"><surname>Gamble</surname><given-names>FW</given-names></name></person-group> (<year>1893</year>) <article-title>The Turbellaria of Plymouth Sound and the neighbourhood.</article-title><source>Journal of the Marine Biological Associations</source> (<series>N S</series>) <volume>3</volume>(<issue>1</issue>): <page-range>18</page-range>, <page-range>30–47</page-range>.</mixed-citation></ref></ref-list></tp:taxon-treatment>
