# Supplementary material for: First records of Cotylea (Polycladida, Platyhelminthes) for the Atlantic coast of the Iberian Peninsula
Source: Zookeys. 2014 Apr 22;(404):1–22. doi: 10.3897/zookeys.404.7122 (PMC4023257; doi:10.3897/zookeys.404.7122)
Supplement: XML Treatment for Eurylepta cornuta [file zookeys.404.7122-treatment2.xml]

<!DOCTYPE tp:taxon-treatment
  PUBLIC "-//TaxonX//DTD Taxonomic Treatment Publishing DTD v0 20100105//EN" "tax-treatment-NSO.dtd">
<tp:taxon-treatment xmlns:tp="http://www.plazi.org/taxpub"><tp:treatment-meta><mixed-citation publication-type="journal"><person-group><name><surname>Noreña</surname><given-names>Carolina</given-names></name><name><surname>Marquina</surname><given-names>Daniel</given-names></name><name><surname>Perez</surname><given-names>Jacinto</given-names></name><name><surname>Almon</surname><given-names>Bruno</given-names></name></person-group><article-title>First records of Cotylea (Polycladida, Platyhelminthes) for the Atlantic coast of the Iberian Peninsula</article-title><source>Zookeys</source><day>22</day><month>4</month><year>2014</year><volume>2014</volume><issue>404</issue><fpage>1</fpage><lpage>22</lpage><pub-id pub-id-type="doi">10.3897/zookeys.404.7122</pub-id></mixed-citation></tp:treatment-meta><tp:nomenclature><tp:taxon-name>
                                    <tp:taxon-name-part taxon-name-part-type="genus">Eurylepta</tp:taxon-name-part>
                                    <tp:taxon-name-part taxon-name-part-type="species">cornuta</tp:taxon-name-part>
                                    <object-id xmlns:xlink="http://www.w3.org/1999/xlink" xlink:type="simple">http://species-id.net/wiki/Eurylepta_cornuta</object-id>
                                </tp:taxon-name><tp:taxon-authority>(O.F. Müller, 1776) Ehrenberg, 1831</tp:taxon-authority><xref ref-type="fig" rid="F2">Figure 2</xref></tp:nomenclature><tp:treatment-sec sec-type="Material examined"><title>Material examined.</title><p>Two mature specimens captured during winter 2012 (15/01/2012). Voucher: one specimen sectioned sagittally, stained with Azan and deposited in the Invertebrate Collections of the MNCN; Cat. Nr: MNCN 4.01/626 to 4.01/647 (22 slides).</p></tp:treatment-sec><tp:treatment-sec sec-type="Description"><title>Description.</title><p>Captured worms 10 mm long and 5 mm wide. Body shape elongated, with straight margins. Dorsal surface smooth. Background coloration of the dorsal surface pale brown, translucent, with dark branched bands, red or brown, depending on intestinal contents, (<xref ref-type="fig" rid="F2">Figure 2A</xref>). Ventral side pale yellow without bands. With narrow conical marginal tentacles; sucker slightly posterior to the middle of the bodies. Tentacular eyes at the base of the tentacles (<xref ref-type="fig" rid="F2">Figure 2C</xref>) and cerebral eyes in two elongated clusters, sometimes extending over the pharynx. Tubular, whitish pharynx is visible at the anterior end (<xref ref-type="fig" rid="F2">Figure 2C</xref>).</p><fig id="F2" position="float" orientation="portrait"><label>Figure 2.</label><caption><p><italic><tp:taxon-name>Eurylepta cornuta</tp:taxon-name></italic>. <bold>A</bold>, <bold>B</bold> dorsal views of living animals <bold>C</bold> sagittal reconstruction of a whole specimen <bold>D</bold> sagittal reconstruction of the copulatory apparatus. Anterior to the left in <bold>C</bold>, <bold>D.</bold></p></caption><graphic xmlns:xlink="http://www.w3.org/1999/xlink" xlink:href="zookeys-404-001-g002.jpg" position="float" orientation="portrait" xlink:type="simple"/></fig><p>Male copulatory apparatus located posterior to male pore and directed forwards (<xref ref-type="fig" rid="F2">Figure 2D</xref>). Prostatic vesicle oriented antero-dorsally, with a smooth glandular epithelium, and directly connected to tubular stylet of penis papilla. Seminal vesicle empties through a narrow short duct into distal end of prostatic vesicle. Female pore lies closely behind male pore, but is clearly separated. Female atrium elongated. Cement pouch rounded and followed by a short vagina and opening of uteri. A pair of uterine vesicles is present.</p></tp:treatment-sec><tp:treatment-sec sec-type="Remarks"><title>Remarks.</title><p><italic><tp:taxon-name>Eurylepta cornuta</tp:taxon-name></italic> shows two varieties: 1. <italic><tp:taxon-name>Eurylepta cornuta</tp:taxon-name></italic> var. <italic>lobianchi</italic>, first described by <xref ref-type="bibr" rid="B20">Lang (1884)</xref> and known from the Mediterranean Sea, and 2. <italic><tp:taxon-name>Eurylepta cornuta</tp:taxon-name></italic> var. <italic>melobesiarum</italic>, first described by <xref ref-type="bibr" rid="B29">Schmidtlein (1880)</xref> as <italic><tp:taxon-name>Proceros melobesiarum</tp:taxon-name></italic>. The main difference between these varieties is in the arrangement of the cerebral eyes (<xref ref-type="bibr" rid="B20">Lang 1884</xref>; <xref ref-type="bibr" rid="B1">Bock 1913</xref>). In <italic><tp:taxon-name>Eurylepta cornuta</tp:taxon-name></italic> var. <italic>melobesiarum</italic> the elongated patches are shorter than in <italic><tp:taxon-name>Eurylepta cornuta</tp:taxon-name></italic> var. <italic>lobianchi</italic>. Therefore, and in agreement with other authors (e.g., <xref ref-type="bibr" rid="B21">Micoletzky 1910</xref>; <xref ref-type="bibr" rid="B1">Bock 1913</xref>; <xref ref-type="bibr" rid="B8">Faubel 1984</xref>), we consider the difference not enough to maintain the two varieties and propose that should no longer be recognized.</p></tp:treatment-sec><tp:treatment-sec sec-type="Distribution"><title>Distribution.</title><p><italic><tp:taxon-name>Eurylepta cornuta</tp:taxon-name></italic> was found in empty shells of <italic><tp:taxon-name>Mytilus galloprovincialis</tp:taxon-name></italic> (<xref ref-type="fig" rid="F2">Figure 2A</xref>), which were attached to mussel culture ropes suspended from specially designed rafts called “bateas”, located in La Palmeira (Ria de Arosa, Galicia, Spain) at a depth of 13 metres (<named-content xmlns:xlink="http://www.w3.org/1999/xlink" content-type="dwc:verbatimCoordinates" xlink:type="simple">42°34.3910N, 008°56.6360W</named-content>). Several specimens of <italic><tp:taxon-name>Eurylepta cornuta</tp:taxon-name></italic> (<xref ref-type="fig" rid="F2">Figure 2B</xref>) were also captured for the first time within <italic><tp:taxon-name>Saccorhiza polyschides</tp:taxon-name></italic> stipes (macroalgae), at a depth of 8 metres in “Cuberto Camouco” (Ria de Arosa, Galicia, Spain) (<named-content xmlns:xlink="http://www.w3.org/1999/xlink" content-type="dwc:verbatimCoordinates" xlink:type="simple">42°33.4150N, 008°57.8390W</named-content>). Another specimen was found under a stone on the island of Rua, at a depth of 14 metres (<named-content xmlns:xlink="http://www.w3.org/1999/xlink" content-type="dwc:verbatimCoordinates" xlink:type="simple">42°32.9200N, 008°56.4220W</named-content>).</p><p><italic><tp:taxon-name>Eurylepta cornuta</tp:taxon-name></italic> has been known since the 18<sup>th</sup> century from Kristiansand, Norway (<xref ref-type="bibr" rid="B23">O.F. Müller 1776</xref>) and since the 19<sup>th</sup> century from Belfast Bay, Ireland (<xref ref-type="bibr" rid="B30">Thompson 1845</xref>); Saint Malo, France (<xref ref-type="bibr" rid="B18">Keferstein 1868</xref>); Plymouth Sound, United Kingdom (<xref ref-type="bibr" rid="B10">Gamble 1893</xref>); and the Gulf of Naples, Italy (<xref ref-type="bibr" rid="B20">Lang 1884</xref>).</p><!--PageBreak--><!--PageBreak--></tp:treatment-sec><ref-list><ref id="B20"><mixed-citation xmlns:xlink="http://www.w3.org/1999/xlink" xlink:type="simple"><person-group><name name-style="western"><surname>Lang</surname><given-names>A</given-names></name></person-group> (<year>1884</year>) <source>Die Polycladen (Seeplanarien) des Golfes von Neapel und der angrenzenden Meeresabschnitte. Eine Monographie. Fauna und Flora des Golfes von Neapel und der angrenzenden Meeresabschnitte, herausgegeben von der Zoologische Station in Neapel</source>. <publisher-name>Engelmann</publisher-name>, <publisher-loc>Leipzig</publisher-loc>.</mixed-citation></ref><ref id="B29"><mixed-citation xmlns:xlink="http://www.w3.org/1999/xlink" xlink:type="simple"><person-group><name name-style="western"><surname>Schmidtlein</surname><given-names>R</given-names></name></person-group> (<year>1880</year>) <article-title>Vergleichende Übersicht über das Erscheinen grösser pelagischer Thiere und Bemerkungen über Fortpflanzungsverhältnisse einiger Seethiere im Aquarium.</article-title><source>Mittheilungen aus der Zoologischen Station zu Neapel</source><volume>2</volume>: <fpage>162</fpage>-<lpage>175</lpage>.</mixed-citation></ref><ref id="B1"><mixed-citation xmlns:xlink="http://www.w3.org/1999/xlink" xlink:type="simple"><person-group><name name-style="western"><surname>Bock</surname><given-names>S</given-names></name></person-group> (<year>1913</year>) <article-title>Studien über Polycladen.</article-title><source>Zoologiska bidrag fran Uppsala</source><volume>2</volume>: <fpage>31</fpage>-<lpage>344</lpage>.</mixed-citation></ref><ref id="B21"><mixed-citation xmlns:xlink="http://www.w3.org/1999/xlink" xlink:type="simple"><person-group><name name-style="western"><surname>Micoletzky</surname><given-names>H</given-names></name></person-group> (<year>1910</year>) <article-title>Die Turbellarienfauna des Golfes von Triest.</article-title><source>Arbeiten aus dem Zoologischen Institut der Universität Wien</source><volume>18</volume>: <fpage>167</fpage>-<lpage>182</lpage>.</mixed-citation></ref><ref id="B8"><mixed-citation xmlns:xlink="http://www.w3.org/1999/xlink" xlink:type="simple"><person-group><name name-style="western"><surname>Faubel</surname><given-names>A</given-names></name></person-group> (<year>1984</year>) <article-title>The Polycladida, Turbellaria; Proposal and establishment of a new system. Part II. The Cotylea.</article-title><source>Mitteilungen aus dem Hamburgischen Zoologischen Museum und Institut</source><volume>81</volume>: <fpage>189</fpage>-<lpage>259</lpage>.</mixed-citation></ref><ref id="B23"><mixed-citation xmlns:xlink="http://www.w3.org/1999/xlink" xlink:type="simple"><person-group><name name-style="western"><surname>Müller</surname><given-names>OF</given-names></name></person-group> (<year>1776</year>) <source>Zoologiae danicae prodromus, seu Animalium Daniae et Norvegiae indigenarum characteres, nomina, et synonyma imprimis popularium.</source><publisher-name>Havniae: typis Hallageriis</publisher-name>.</mixed-citation></ref><ref id="B30"><mixed-citation xmlns:xlink="http://www.w3.org/1999/xlink" xlink:type="simple"><person-group><name name-style="western"><surname>Thompson</surname><given-names>W</given-names></name></person-group> (<year>1845</year>) <article-title>Contributions to the Fauna of Ireland, including descriptions of some apparently new Species of Invertebrata.</article-title><source>Ann. and Mag. of Nat. Hist.</source><volume>15</volume>: <fpage>308</fpage>–<lpage>322</lpage>. <publisher-loc>London</publisher-loc> 1845.</mixed-citation></ref><ref id="B18"><mixed-citation xmlns:xlink="http://www.w3.org/1999/xlink" xlink:type="simple"><person-group><name name-style="western"><surname>Keferstein</surname><given-names>W</given-names></name></person-group> (<year>1868</year>) <article-title>Beiträge zur Anatomie und Entwicklungsgeschichte einiger Seeplanarien von St. Malo.</article-title><source>Abhandlungen der Königlichen Gesellschaft der Wissenschaften zu Göttingen</source><volume>14</volume>: <fpage>1</fpage>–<lpage>38</lpage>, I-III.</mixed-citation></ref><ref id="B10"><mixed-citation xmlns:xlink="http://www.w3.org/1999/xlink" xlink:type="simple"><person-group><name name-style="western"><surname>Gamble</surname><given-names>FW</given-names></name></person-group> (<year>1893</year>) <article-title>The Turbellaria of Plymouth Sound and the neighbourhood.</article-title><source>Journal of the Marine Biological Associations</source> (<series>N S</series>) <volume>3</volume>(<issue>1</issue>): <page-range>18</page-range>, <page-range>30–47</page-range>.</mixed-citation></ref></ref-list></tp:taxon-treatment>
