# Supplementary material for: First records of Cotylea (Polycladida, Platyhelminthes) for the Atlantic coast of the Iberian Peninsula
Source: Zookeys. 2014 Apr 22;(404):1–22. doi: 10.3897/zookeys.404.7122 (PMC4023257; doi:10.3897/zookeys.404.7122)
Supplement: XML Treatment for Euryleptodes galikias [file zookeys.404.7122-treatment3.xml]

<!DOCTYPE tp:taxon-treatment
  PUBLIC "-//TaxonX//DTD Taxonomic Treatment Publishing DTD v0 20100105//EN" "tax-treatment-NSO.dtd">
<tp:taxon-treatment xmlns:tp="http://www.plazi.org/taxpub"><tp:treatment-meta><mixed-citation publication-type="journal"><person-group><name><surname>Noreña</surname><given-names>Carolina</given-names></name><name><surname>Marquina</surname><given-names>Daniel</given-names></name><name><surname>Perez</surname><given-names>Jacinto</given-names></name><name><surname>Almon</surname><given-names>Bruno</given-names></name></person-group><article-title>First records of Cotylea (Polycladida, Platyhelminthes) for the Atlantic coast of the Iberian Peninsula</article-title><source>Zookeys</source><day>22</day><month>4</month><year>2014</year><volume>2014</volume><issue>404</issue><fpage>1</fpage><lpage>22</lpage><pub-id pub-id-type="doi">10.3897/zookeys.404.7122</pub-id></mixed-citation></tp:treatment-meta><tp:nomenclature><tp:taxon-name>
                                    <tp:taxon-name-part taxon-name-part-type="genus">Euryleptodes</tp:taxon-name-part>
                                    <tp:taxon-name-part taxon-name-part-type="species">galikias</tp:taxon-name-part>
                                    <object-id xmlns:xlink="http://www.w3.org/1999/xlink" content-type="zoobank" xlink:type="simple">http://zoobank.org/7D732693-EB62-4A44-9958-FC589550BFEE</object-id>
                                    <object-id xmlns:xlink="http://www.w3.org/1999/xlink" xlink:type="simple">http://species-id.net/wiki/Euryleptodes_galikias</object-id>
                                </tp:taxon-name><tp:taxon-status xmlns:xlink="http://www.w3.org/1999/xlink" xlink:type="simple">sp. n.</tp:taxon-status><xref ref-type="fig" rid="F3">Figure 3</xref></tp:nomenclature><tp:treatment-sec sec-type="Material examined"><title>Material examined.</title><p>One specimen captured during winter 2012 (09/12/2012).</p><p><bold>Holotype.</bold> One sagittally sectioned specimen, stained with Azan and deposited in the Invertebrate Collections of the MNCN; Cat. Nr. MNCN 4.01/502 to 4.01/572 (71 slides).</p></tp:treatment-sec><tp:treatment-sec sec-type="Type locality"><title>Type locality.</title><p>Ribeira (Ria de Arosa, Galicia, Spain). Depth; 5 metres (<named-content xmlns:xlink="http://www.w3.org/1999/xlink" content-type="dwc:verbatimCoordinates" xlink:type="simple">42°33.7760N, 008°59.3390W</named-content>).</p></tp:treatment-sec><tp:treatment-sec sec-type="Description"><title>Description.</title><p>Living elongated worms 25 mm long and 14.4 mm wide. Body shape broad, slightly oval and with undulating margins. Colouration in living animals yolk yellow (<xref ref-type="fig" rid="F3">Figure 3A, B</xref>); fixed individuals have a transparent look; with small dark patches representing the uterine network over entire body surface (<xref ref-type="fig" rid="F3">Figure 3C</xref>). Ventral side pale yellow. Marginal tentacles well-developed, conical. Sucker posterior to middle of the body. Tentacular eyes on the dorsal margin of tentacles (<xref ref-type="fig" rid="F3">Figure 3D</xref>), marginal eyes in two small clusters on anterior margin (<xref ref-type="fig" rid="F3">Figure 3E</xref>) and cerebral eyes in two elongated anteriorly anastomosing clusters (<xref ref-type="fig" rid="F3">Figure 3E</xref>). Tubular pharynx near anterior end; oral pore closely posterior to brain. Male and female genital pores clearly separated, anterior and ventral to the pharynx, respectively (<xref ref-type="fig" rid="F3">Figure 3F</xref>).</p><fig id="F3" position="float" orientation="portrait"><label>Figure 3.</label><caption><p><italic><tp:taxon-name>Euryleptodes galikias</tp:taxon-name></italic>. <bold>A</bold>, <bold>B</bold> dorsal view of a living animal <bold>C</bold> dorsal and <bold>F</bold>, ventral views of a fixed specimen <bold>E</bold> dorsal and <bold>D</bold> ventral details of the eyes <bold>G</bold> sagittal reconstruction of a whole specimen <bold>H</bold> sagittal reconstruction of the reproductive system <bold>H.</bold> Anterior to the left in <bold>A</bold>, <bold>F</bold> and <bold>G.</bold></p></caption><graphic xmlns:xlink="http://www.w3.org/1999/xlink" xlink:href="zookeys-404-001-g003.jpg" position="float" orientation="portrait" xlink:type="simple"/></fig><p>Male copulatory apparatus located posterior to the male pore and directed forwards (<xref ref-type="fig" rid="F3">Figure 3G, H</xref>). Male system consists of a small penis papilla with a short stylet, a true prostatic vesicle with a smooth glandular epithelium and an elongated seminal vesicle. Prostatic vesicle is oval and small, and opens directly into the penis papilla, which projects into the male atrium. Seminal vesicle empties into distal end of prostatic vesicle through a long, narrow ejaculatory duct. Characteristic spermiducal vesicles open proximally into seminal vesicle.</p><p>Small female system is difficult to distinguish except for uterine network and well developed cement glands. Female pore lies behind male pore and is clearly separated from it. Vagina shows a small expansion (or cement pouch; cf <xref ref-type="bibr" rid="B15">Hyman 1953</xref>), ascends dorsally and subsequently splits into two uteri. Uteri extend as a uterine network with channels that connects to the ovaries. Uterine vesicles absent.</p></tp:treatment-sec><tp:treatment-sec sec-type="Discussion"><title>Discussion.</title><p>Based on the presence of the conical marginal tentacles, the spermiducal vesicles, an armed penis and a uterine network, this new species belongs to the genus <italic><tp:taxon-name>Euryleptodes</tp:taxon-name></italic> Heath &amp; McGregor, 1912 of the family <tp:taxon-name>Euryleptidae</tp:taxon-name> Lang, 1884. The genus <italic><tp:taxon-name>Euryleptodes</tp:taxon-name></italic> presently comprises of two species: <italic><tp:taxon-name>Euryleptodes cavicola</tp:taxon-name></italic> Heath &amp; McGregor, 1912 and <italic><tp:taxon-name>Euryleptodes insularis</tp:taxon-name></italic> Hyman, 1953, both from California.</p><p><italic><tp:taxon-name>Euryleptodes galikias</tp:taxon-name></italic> sp. n. differs from <italic><tp:taxon-name>Euryleptodes insularis</tp:taxon-name></italic> in the long ejaculatory duct, the tentacular eyes over the tentacles, and the frontal marginal eyes.</p><!--PageBreak--><!--PageBreak--><p>Compared to <italic><tp:taxon-name>Euryleptodes cavicola</tp:taxon-name></italic>, which has a long stylet, the stylet of <italic><tp:taxon-name>Euryleptodes galikias</tp:taxon-name></italic> is short. Furthermore, <italic><tp:taxon-name>Euryleptodes cavicola</tp:taxon-name></italic> lacks spermiducal vesicles, thus distinguishing it from both <italic><tp:taxon-name>Euryleptodes galikias</tp:taxon-name></italic> and <italic><tp:taxon-name>Euryleptodes insularis</tp:taxon-name></italic>.</p><p>Differences in colouration are also apparent between the species: yolk yellow in <italic><tp:taxon-name>Euryleptodes galikias</tp:taxon-name></italic> sp. n., greenish white in <italic><tp:taxon-name>Euryleptodes cavicola</tp:taxon-name></italic>, and brown with dark spots in <italic><tp:taxon-name>Euryleptodes insularis</tp:taxon-name></italic>. Lastly, the pattern of distribution is vastly different, with <italic><tp:taxon-name>Euryleptodes galikias</tp:taxon-name></italic> off the eastern coast of the North Atlantic Ocean (Spain), while the other two species occur off the eastern coast of the North Pacific Ocean (California).</p></tp:treatment-sec><tp:treatment-sec sec-type="Distribution"><title>Distribution.</title><p><italic><tp:taxon-name>Euryleptodes galikias</tp:taxon-name></italic> sp. n. was found within empty shells of <italic><tp:taxon-name>Mytilus galloprovincialis</tp:taxon-name></italic>, which were attached to a boat anchor on the third dock of the Yacht Club Ribeira (Ria de Arosa, Galicia, Spain), of a depth of 5 metres (<named-content xmlns:xlink="http://www.w3.org/1999/xlink" content-type="dwc:verbatimCoordinates" xlink:type="simple">42°33.7760N, 008°59.3390W</named-content>).</p></tp:treatment-sec><ref-list><ref id="B15"><mixed-citation xmlns:xlink="http://www.w3.org/1999/xlink" xlink:type="simple"><person-group><name name-style="western"><surname>Hyman</surname><given-names>LH</given-names></name></person-group> (<year>1953</year>) <article-title>The polyclad flatworms of the Pacific coast of North America.</article-title><source>Bulletin of the American Museum of Natural History</source><volume>100</volume>: <fpage>269</fpage>-<lpage>391</lpage>.</mixed-citation></ref></ref-list></tp:taxon-treatment>
