# Supplementary material for: First records of Cotylea (Polycladida, Platyhelminthes) for the Atlantic coast of the Iberian Peninsula
Source: Zookeys. 2014 Apr 22;(404):1–22. doi: 10.3897/zookeys.404.7122 (PMC4023257; doi:10.3897/zookeys.404.7122)
Supplement: XML Treatment for Prostheceraeus vittatus [file zookeys.404.7122-treatment4.xml]

<!DOCTYPE tp:taxon-treatment
  PUBLIC "-//TaxonX//DTD Taxonomic Treatment Publishing DTD v0 20100105//EN" "tax-treatment-NSO.dtd">
<tp:taxon-treatment xmlns:tp="http://www.plazi.org/taxpub"><tp:treatment-meta><mixed-citation publication-type="journal"><person-group><name><surname>Noreña</surname><given-names>Carolina</given-names></name><name><surname>Marquina</surname><given-names>Daniel</given-names></name><name><surname>Perez</surname><given-names>Jacinto</given-names></name><name><surname>Almon</surname><given-names>Bruno</given-names></name></person-group><article-title>First records of Cotylea (Polycladida, Platyhelminthes) for the Atlantic coast of the Iberian Peninsula</article-title><source>Zookeys</source><day>22</day><month>4</month><year>2014</year><volume>2014</volume><issue>404</issue><fpage>1</fpage><lpage>22</lpage><pub-id pub-id-type="doi">10.3897/zookeys.404.7122</pub-id></mixed-citation></tp:treatment-meta><tp:nomenclature><tp:taxon-name>
                                    <tp:taxon-name-part taxon-name-part-type="genus">Prostheceraeus</tp:taxon-name-part>
                                    <tp:taxon-name-part taxon-name-part-type="species">vittatus</tp:taxon-name-part>
                                    <object-id xmlns:xlink="http://www.w3.org/1999/xlink" xlink:type="simple">http://species-id.net/wiki/Prostheceraeus_vittatus</object-id>
                                </tp:taxon-name><tp:taxon-authority>(Montagu, 1815) Lang, 1884</tp:taxon-authority><xref ref-type="fig" rid="F4">Figure 4</xref></tp:nomenclature><tp:treatment-sec sec-type="Material examined"><title>Material examined.</title><p>Two specimens captured in winter 2010 and 2012 (15/03/2010 and 24/02/2012). Voucher: one specimen sectioned sagittally, stained with Azan and deposited in the Invertebrate Collections of the MNCN; Cat. Nr: MNCN 4.01/648 to 4.01/662 (15 slides).</p></tp:treatment-sec><tp:treatment-sec sec-type="Description"><title>Description.</title><p>Elongated worms 10–30 mm long and 7–15 mm wide. Body shape elongated, leaf-shaped, with pointed anterior and posterior ends, and with light undulating margins. Marginal tentacles well developed with whitish edges and pointed ends. Dorsal surface smooth. Background coloration whitish or ivory, with black, continuous stripes; between the stripes, black discontinuous lines are present (<xref ref-type="fig" rid="F4">Figure 4C</xref>). Faint white band runs along the entire body margin (<xref ref-type="fig" rid="F4">Figure 4A, B</xref>). Ventral side smooth and pale. Sucker in middle of body or slightly more posterior (<xref ref-type="fig" rid="F4">Figure 4E</xref>). Cerebral eyes form two compact elongated, frontally anastomosing groups (<xref ref-type="fig" rid="F4">Figure 4A</xref>). Tentacular eyes scarce and mainly at base of tentacles. Tubular pharynx near anterior end, oral pore in posterior region first quarter of the body. Male and female genital pores clearly separated and located behind the pharynx (<xref ref-type="fig" rid="F4">Figure 4D, E</xref>).</p><fig id="F4" position="float" orientation="portrait"><label>Figure 4.</label><caption><p><italic><tp:taxon-name>Prostheceraeus vittatus</tp:taxon-name></italic>. <bold>A</bold> dorsal view of a living animal <bold>B</bold> living animal feeding on ascidians <bold>C</bold> dorsal view of a fixed specimen <bold>D</bold> sagittal reconstruction of the copulatory apparatus <bold>E</bold> sagittal reconstruction of a whole specimen. Anterior to the left in <bold>D</bold>, <bold>E.</bold></p></caption><graphic xmlns:xlink="http://www.w3.org/1999/xlink" xlink:href="zookeys-404-001-g004.jpg" position="float" orientation="portrait" xlink:type="simple"/></fig><p>Male copulatory apparatus with antero-dorsally oriented prostatic vesicle (<xref ref-type="fig" rid="F4">Figure 4D, E</xref>). Male system consists of a short penis papilla armed with a small conical stylet, a true prostatic vesicle with a smooth glandular epithelium and a seminal vesicle with a thick muscle layer. Vasa deferentia join a dilated common vas deferens that opens into seminal vesicle. Copulatory complex lies forwardly oriented, and seminal vesicle opens through a small duct directly into distal end of prostatic vesicle.</p><p>Female system lies posterior to male pore and is characterized by a short, rounded female atrium and a cement duct or pouch. In our specimen, a second dilatation <!--PageBreak-->(so-called shell gland pouch) follows the atrium, into which shell glands open. Posteriorly-orientated vagina and numerous uterine vesicles are situated medially to this pouch.</p><!--PageBreak--></tp:treatment-sec><tp:treatment-sec sec-type="Biology"><title>Biology.</title><p><italic><tp:taxon-name>Prostheceraeus vittatus</tp:taxon-name></italic> feeds mainly on <italic><tp:taxon-name>Clavelina</tp:taxon-name></italic> ascidians, as other <italic><tp:taxon-name>Prostheceraeus</tp:taxon-name></italic> species (<xref ref-type="fig" rid="F4">Figure 4B</xref>).</p></tp:treatment-sec><tp:treatment-sec sec-type="Remarks"><title>Remarks.</title><p><xref ref-type="bibr" rid="B20">Lang (1884)</xref> mentions in the original description that specimens less than 1.5–2 cm in length were immature. However, sometimes our specimens from the Atlantic coast were mature, despite their small size (c. 1.5 cm in length).</p></tp:treatment-sec><tp:treatment-sec sec-type="Distribution"><title>Distribution.</title><p>Two specimens of <italic><tp:taxon-name>Prostheceraeus vittatus</tp:taxon-name></italic> were captured during this study. The first animal was collected from “A Tiñosa” (Ria de Arosa, Galicia, Spain) on a rocky bottom between <italic><tp:taxon-name>Clavelina lepadiformis</tp:taxon-name></italic> colonies, at a depth of 24 metres (<named-content xmlns:xlink="http://www.w3.org/1999/xlink" content-type="dwc:verbatimCoordinates" xlink:type="simple">42°32.8240N, 008°57.9920W</named-content>). The other worm was found on stones in “Petón Bajo” (Ria de Arosa, Galicia, Spain), at a depth of 16 metres (<named-content xmlns:xlink="http://www.w3.org/1999/xlink" content-type="dwc:verbatimCoordinates" xlink:type="simple">42°32.9880N, 008°57.9920W</named-content>).</p><p><italic><tp:taxon-name>Prostheceraeus vittatus</tp:taxon-name></italic> is known from the North Atlantic coasts of the United Kingdom, France, Ireland, Scandinavia, Norway, Denmark, from the Mediterranean shores in Italy (Gulf of Naples) (<xref ref-type="bibr" rid="B9">Faubel and Warwick 2005</xref>) and Spain (Catalonia) (<xref ref-type="bibr" rid="B24">Novell 2003</xref>). This is the first record for the species from the North Atlantic side of the Iberian Peninsula.</p></tp:treatment-sec><ref-list><ref id="B20"><mixed-citation xmlns:xlink="http://www.w3.org/1999/xlink" xlink:type="simple"><person-group><name name-style="western"><surname>Lang</surname><given-names>A</given-names></name></person-group> (<year>1884</year>) <source>Die Polycladen (Seeplanarien) des Golfes von Neapel und der angrenzenden Meeresabschnitte. Eine Monographie. Fauna und Flora des Golfes von Neapel und der angrenzenden Meeresabschnitte, herausgegeben von der Zoologische Station in Neapel</source>. <publisher-name>Engelmann</publisher-name>, <publisher-loc>Leipzig</publisher-loc>.</mixed-citation></ref><ref id="B9"><mixed-citation xmlns:xlink="http://www.w3.org/1999/xlink" xlink:type="simple"><person-group><name name-style="western"><surname>Faubel</surname><given-names>A</given-names></name><name name-style="western"><surname>Warwick</surname><given-names>RM</given-names></name></person-group> (<year>2005</year>) <article-title>The marine flora and fauna of the Isles of Scilly: free-living Plathelminthes (“Turbellaria”).</article-title><source>Journal of Natural History</source><volume>39</volume>: <fpage>1</fpage>-<lpage>47</lpage>. doi: <ext-link ext-link-type="doi" xlink:href="10.1080/00222930310001613593" xlink:type="simple">10.1080/00222930310001613593</ext-link></mixed-citation></ref><ref id="B24"><mixed-citation xmlns:xlink="http://www.w3.org/1999/xlink" xlink:type="simple"><person-group><name name-style="western"><surname>Novell</surname><given-names>C</given-names></name></person-group> (<year>2003</year>) Tesis doctoral: <source>Contribució al coneixement dels turbellaris policlàdides del litoral català</source>. <ext-link ext-link-type="uri" xlink:href="http://hdl.handle.net/10803/781" xlink:type="simple">http://hdl.handle.net/10803/781</ext-link></mixed-citation></ref></ref-list></tp:taxon-treatment>
