# Supplementary material for: First records of Cotylea (Polycladida, Platyhelminthes) for the Atlantic coast of the Iberian Peninsula
Source: Zookeys. 2014 Apr 22;(404):1–22. doi: 10.3897/zookeys.404.7122 (PMC4023257; doi:10.3897/zookeys.404.7122)
Supplement: XML Treatment for Prostheceraeus moseleyi [file zookeys.404.7122-treatment5.xml]

<!DOCTYPE tp:taxon-treatment
  PUBLIC "-//TaxonX//DTD Taxonomic Treatment Publishing DTD v0 20100105//EN" "tax-treatment-NSO.dtd">
<tp:taxon-treatment xmlns:tp="http://www.plazi.org/taxpub"><tp:treatment-meta><mixed-citation publication-type="journal"><person-group><name><surname>Noreña</surname><given-names>Carolina</given-names></name><name><surname>Marquina</surname><given-names>Daniel</given-names></name><name><surname>Perez</surname><given-names>Jacinto</given-names></name><name><surname>Almon</surname><given-names>Bruno</given-names></name></person-group><article-title>First records of Cotylea (Polycladida, Platyhelminthes) for the Atlantic coast of the Iberian Peninsula</article-title><source>Zookeys</source><day>22</day><month>4</month><year>2014</year><volume>2014</volume><issue>404</issue><fpage>1</fpage><lpage>22</lpage><pub-id pub-id-type="doi">10.3897/zookeys.404.7122</pub-id></mixed-citation></tp:treatment-meta><tp:nomenclature><tp:taxon-name>
                                    <tp:taxon-name-part taxon-name-part-type="genus">Prostheceraeus</tp:taxon-name-part>
                                    <tp:taxon-name-part taxon-name-part-type="species">moseleyi</tp:taxon-name-part>
                                    <object-id xmlns:xlink="http://www.w3.org/1999/xlink" xlink:type="simple">http://species-id.net/wiki/Prostheceraeus_moseleyi</object-id>
                                </tp:taxon-name><tp:taxon-authority>Lang, 1884</tp:taxon-authority><xref ref-type="fig" rid="F5">Figure 5</xref></tp:nomenclature><tp:treatment-sec sec-type="Material examined"><title>Material examined.</title><p>Two specimens captured during the spring of 2010 (07/06/2010). Vouchers: one specimen sectioned sagittally, stained with Azan and deposited in the Invertebrate Collections of the MNCN: Cat. Nr: MNCN 4.01/663 to 4.01/688 (26 slides); one specimen sectioned sagittally, stained with Azan and deposited in the Invertebrate Collections of the MNCN: Cat. Nr: MNCN 4.01/689 to 4.01/731 (43 slides).</p></tp:treatment-sec><tp:treatment-sec sec-type="Description"><title>Description.</title><p>Elongated worms 1–1.5 cm long and 0.5–0.7 mm wide (<xref ref-type="fig" rid="F5">Figure 5A, B, C</xref>). Body shape elongated, wider at the posterior end, with light undulating margins and rounded anterior and posterior ends. Marginal tentacles with characteristic purple pigment. Dorsal surface smooth. Dorsal colouration whitish or yellowish, with dark, rounded spots and a yellow band along the body margin; at times background pigmentation faintly orange or pinkish (<xref ref-type="fig" rid="F5">Figure 5A, B</xref>). Ventral side smooth and pale. Sucker approximately in middle of body. Tentacular eyes scarce and scattered over tentacles; cerebral eyes inconspicuous, in two elongated rows. Plicate cylindrical or tubular pharynx near anterior end, oriented frontally; oral pore behind brain. Male and female genital pores clearly separated and behind pharynx (<xref ref-type="fig" rid="F5">Figure 5H</xref>).</p><fig id="F5" position="float" orientation="portrait"><label>Figure 5.</label><caption><p><italic><tp:taxon-name>Prostheceraeus moseleyi</tp:taxon-name></italic>. <bold>A</bold>, <bold>B</bold>, <bold>C</bold> dorsal views of living animals <bold>D</bold> sagittal reconstruction of the reproductive system <bold>E</bold> dorso-ventral histological sections of the whole animal <bold>F</bold> dorso-ventral histological sections of the copulatory apparatus <bold>G</bold> sagittal histological section in the region of the pharynx and copulatory apparatus <bold>H</bold> sagittal reconstruction of a whole specimen. Anterior to the right in <bold>C</bold>, <bold>D</bold>, <bold>E</bold>, <bold>F</bold>, <bold>G</bold> and <bold>H.</bold></p></caption><graphic xmlns:xlink="http://www.w3.org/1999/xlink" xlink:href="zookeys-404-001-g005.jpg" position="float" orientation="portrait" xlink:type="simple"/></fig><p>Male copulatory apparatus perpendicular to male pore (<xref ref-type="fig" rid="F5">Figure 5D, G, H</xref>). Male system consists of a short penis papilla, armed with a small conical stylet, a true prostatic vesicle with a smooth glandular epithelium, and a seminal vesicle with a thick muscle layer. Vasa deferentia, sometimes very dilated, join an expanded vas deferens (possibly an external seminal vesicle; <xref ref-type="fig" rid="F5">Figure 5F, G</xref>) before opening directly into true seminal vesicle. Prostatic vesicle opens at tip of penis papilla and seminal vesicle opens through a duct into distal end of prostatic vesicle.</p><!--PageBreak--><!--PageBreak--><p>Female system (<xref ref-type="fig" rid="F5">Figure 5D, E</xref>) lies posterior to male pore and is characterized by a short, rounded female atrium, a cement duct or pouch, followed by a second dilatation of atrium and a posteriorly-orientated vagina. Cement and shell glands empty into cement duct.</p></tp:treatment-sec><tp:treatment-sec sec-type="Biology"><title>Biology.</title><p><italic><tp:taxon-name>Prostheceraeus moseleyi</tp:taxon-name></italic> feeds mainly on <italic><tp:taxon-name>Clavelina lepadiformis</tp:taxon-name></italic> (<tp:taxon-name>Ascidiacea</tp:taxon-name>) (<xref ref-type="fig" rid="F5">Figure 5B, C</xref>).</p></tp:treatment-sec><tp:treatment-sec sec-type="Remarks"><title>Remarks.</title><p><xref ref-type="bibr" rid="B8">Faubel (1984)</xref> considers <italic><tp:taxon-name>Prostheceraeus moseleyi</tp:taxon-name></italic> as a species <italic>incertae sedis</italic> because in the original description by <xref ref-type="bibr" rid="B20">Lang (1884)</xref> the uterine vesicles were not mentioned. In our specimens, multiple uterine vesicles (<xref ref-type="fig" rid="F5">Figure 5D, E</xref>) run along both sides of the main body axis and therefore, <italic><tp:taxon-name>Prostheceraeus moseleyi</tp:taxon-name></italic> can now be considered as a valid species of the genus <italic><tp:taxon-name>Prostheceraeus</tp:taxon-name></italic>.</p></tp:treatment-sec><tp:treatment-sec sec-type="Distribution"><title>Distribution.</title><p>Specimens of <italic><tp:taxon-name>Prostheceraeus moseleyi</tp:taxon-name></italic> were collected from the bottom of the pier at the Yacht Club Ribeira (Ria de Arosa, Galicia, Spain) at a depth of 5 to 10 metres (<named-content xmlns:xlink="http://www.w3.org/1999/xlink" content-type="dwc:verbatimCoordinates" xlink:type="simple">42°33.7410N, 008°59.3380W</named-content>). This species was recorded from Italy (Gulf of Naples, <xref ref-type="bibr" rid="B20">Lang 1884</xref>) and Spain (in several localities of the coast of Catalonia, <xref ref-type="bibr" rid="B24">Novell 2003</xref>). Our sample represents the first record for the Atlantic coast and outside from the Mediterranean Sea.</p></tp:treatment-sec><ref-list><ref id="B8"><mixed-citation xmlns:xlink="http://www.w3.org/1999/xlink" xlink:type="simple"><person-group><name name-style="western"><surname>Faubel</surname><given-names>A</given-names></name></person-group> (<year>1984</year>) <article-title>The Polycladida, Turbellaria; Proposal and establishment of a new system. Part II. The Cotylea.</article-title><source>Mitteilungen aus dem Hamburgischen Zoologischen Museum und Institut</source><volume>81</volume>: <fpage>189</fpage>-<lpage>259</lpage>.</mixed-citation></ref><ref id="B20"><mixed-citation xmlns:xlink="http://www.w3.org/1999/xlink" xlink:type="simple"><person-group><name name-style="western"><surname>Lang</surname><given-names>A</given-names></name></person-group> (<year>1884</year>) <source>Die Polycladen (Seeplanarien) des Golfes von Neapel und der angrenzenden Meeresabschnitte. Eine Monographie. Fauna und Flora des Golfes von Neapel und der angrenzenden Meeresabschnitte, herausgegeben von der Zoologische Station in Neapel</source>. <publisher-name>Engelmann</publisher-name>, <publisher-loc>Leipzig</publisher-loc>.</mixed-citation></ref><ref id="B24"><mixed-citation xmlns:xlink="http://www.w3.org/1999/xlink" xlink:type="simple"><person-group><name name-style="western"><surname>Novell</surname><given-names>C</given-names></name></person-group> (<year>2003</year>) Tesis doctoral: <source>Contribució al coneixement dels turbellaris policlàdides del litoral català</source>. <ext-link ext-link-type="uri" xlink:href="http://hdl.handle.net/10803/781" xlink:type="simple">http://hdl.handle.net/10803/781</ext-link></mixed-citation></ref></ref-list></tp:taxon-treatment>
