# Supplementary material for: First records of Cotylea (Polycladida, Platyhelminthes) for the Atlantic coast of the Iberian Peninsula
Source: Zookeys. 2014 Apr 22;(404):1–22. doi: 10.3897/zookeys.404.7122 (PMC4023257; doi:10.3897/zookeys.404.7122)
Supplement: XML Treatment for Prosthiostomum siphunculus [file zookeys.404.7122-treatment6.xml]

<!DOCTYPE tp:taxon-treatment
  PUBLIC "-//TaxonX//DTD Taxonomic Treatment Publishing DTD v0 20100105//EN" "tax-treatment-NSO.dtd">
<tp:taxon-treatment xmlns:tp="http://www.plazi.org/taxpub"><tp:treatment-meta><mixed-citation publication-type="journal"><person-group><name><surname>Noreña</surname><given-names>Carolina</given-names></name><name><surname>Marquina</surname><given-names>Daniel</given-names></name><name><surname>Perez</surname><given-names>Jacinto</given-names></name><name><surname>Almon</surname><given-names>Bruno</given-names></name></person-group><article-title>First records of Cotylea (Polycladida, Platyhelminthes) for the Atlantic coast of the Iberian Peninsula</article-title><source>Zookeys</source><day>22</day><month>4</month><year>2014</year><volume>2014</volume><issue>404</issue><fpage>1</fpage><lpage>22</lpage><pub-id pub-id-type="doi">10.3897/zookeys.404.7122</pub-id></mixed-citation></tp:treatment-meta><tp:nomenclature><tp:taxon-name>
                                    <tp:taxon-name-part taxon-name-part-type="genus">Prosthiostomum</tp:taxon-name-part>
                                    <tp:taxon-name-part taxon-name-part-type="species">siphunculus</tp:taxon-name-part>
                                    <object-id xmlns:xlink="http://www.w3.org/1999/xlink" xlink:type="simple">http://species-id.net/wiki/Prosthiostomum_siphunculus</object-id>
                                </tp:taxon-name><tp:taxon-authority>(Delle Chiaje, 1822) Lang, 1884</tp:taxon-authority><xref ref-type="fig" rid="F6">Figure 6</xref></tp:nomenclature><tp:treatment-sec sec-type="Material examined"><title>Material examined.</title><p>Two specimens collected in winter 2012 (09/01/2012). Voucher: one specimen sectioned sagittally, stained with Azan and deposited in the Invertebrate Collections of the MNCN Cat. Nr: MNCN 4.01/732 to 4.01/744 (13 slides).</p></tp:treatment-sec><tp:treatment-sec sec-type="Description"><title>Description.</title><p>Mature, elongated specimens 10–18 mm long, occasionally as long as 30 mm, and 4–6 mm wide. Body shape long and narrow, sometimes with a little fan-like expansion at the anterior end, straight margins, rounded anterior and tapered posterior end. Without tentacles. Dorsal surface smooth. Dorsal colouration beige to yellow, without spots or bands (<xref ref-type="fig" rid="F6">Figure 6A, B</xref>). Ventral side smooth and pale. Sucker in the middle of the body or slightly anterior. Cerebral eyes arranged in two slightly curved rows; marginal eyes along the anterior edge; young individuals have an eye-free medial area. Well-developed plicate tubular pharynx located near the anterior end, oriented frontally; oral pore closely behind the brain. Male and female genital pores separated and located posterior to pharynx (<xref ref-type="fig" rid="F6">Figure 6C</xref>).</p><fig id="F6" position="float" orientation="portrait"><label>Figure 6.</label><caption><p><italic><tp:taxon-name>Prosthiostomum siphunculus</tp:taxon-name></italic>. <bold>A</bold>, <bold>B</bold> dorsal views of living animals <bold>C</bold> sagittal reconstruction of a whole specimen <bold>D</bold> sagittal reconstruction of the copulatory apparatus. Anterior to the right in figures <bold>C</bold>, <bold>D.</bold></p></caption><graphic xmlns:xlink="http://www.w3.org/1999/xlink" xlink:href="zookeys-404-001-g006.jpg" position="float" orientation="portrait" xlink:type="simple"/></fig><p>Male system consists of a short penis papilla armed with a conical, Arabian dagger-like stylet an anterior orientated seminal vesicle and two spherical prostatic vesicles with a smooth glandular epithelium covered with a thick muscle layer. Vasa deferentia <!--PageBreak--><!--PageBreak-->open separately into a seminal vesicle. Ejaculatory duct and prostatic ducts very long and spiral-shaped; prostatic ducts meet at proximal end of small penis papilla. Male atrium elongated and conical (<xref ref-type="fig" rid="F6">Figure 6D</xref>).</p><p>The female system lies posterior to male pore and is characterized by a short, spindle-like female atrium, a cement gland pouch, followed by a backwards orientated vagina, and backwards directed uteri.</p></tp:treatment-sec><tp:treatment-sec sec-type="Distribution"><title>Distribution.</title><p>One specimen was found in mussel samples collected from the floats of the third dock of the Yacht Club Ribeira at a depth of 1 metres (<named-content xmlns:xlink="http://www.w3.org/1999/xlink" content-type="dwc:verbatimCoordinates" xlink:type="simple">42°33.7700N, 008°59.3260W</named-content>). The other animal was collected from under a rock in the area “A Ameixida” at a depth of 6 metres (<named-content xmlns:xlink="http://www.w3.org/1999/xlink" content-type="dwc:verbatimCoordinates" xlink:type="simple">42°32.2490N, 008°59.1640W</named-content>). <italic><tp:taxon-name>Prosthiostomum siphunculus</tp:taxon-name></italic> is known from the western European Atlantic coasts, the Mediterranean and the Tyrrhenian Sea, and also from North and South Africa, Somalia and Vietnam (<xref ref-type="bibr" rid="B25">Prudhoe 1985</xref>).</p></tp:treatment-sec><ref-list><ref id="B25"><mixed-citation xmlns:xlink="http://www.w3.org/1999/xlink" xlink:type="simple"><person-group><name name-style="western"><surname>Prudhoe</surname><given-names>S</given-names></name></person-group> (<year>1985</year>) <source>A monograph on polyclad Turbellaria</source>. <publisher-name>Oxford University Press</publisher-name>, <publisher-loc>New York</publisher-loc>.</mixed-citation></ref></ref-list></tp:taxon-treatment>
