# Supplementary material for: First records of Cotylea (Polycladida, Platyhelminthes) for the Atlantic coast of the Iberian Peninsula
Source: Zookeys. 2014 Apr 22;(404):1–22. doi: 10.3897/zookeys.404.7122 (PMC4023257; doi:10.3897/zookeys.404.7122)
Supplement: XML Treatment for Prostheceraeus roseus [file zookeys.404.7122-treatment7.xml]

<!DOCTYPE tp:taxon-treatment
  PUBLIC "-//TaxonX//DTD Taxonomic Treatment Publishing DTD v0 20100105//EN" "tax-treatment-NSO.dtd">
<tp:taxon-treatment xmlns:tp="http://www.plazi.org/taxpub"><tp:treatment-meta><mixed-citation publication-type="journal"><person-group><name><surname>Noreña</surname><given-names>Carolina</given-names></name><name><surname>Marquina</surname><given-names>Daniel</given-names></name><name><surname>Perez</surname><given-names>Jacinto</given-names></name><name><surname>Almon</surname><given-names>Bruno</given-names></name></person-group><article-title>First records of Cotylea (Polycladida, Platyhelminthes) for the Atlantic coast of the Iberian Peninsula</article-title><source>Zookeys</source><day>22</day><month>4</month><year>2014</year><volume>2014</volume><issue>404</issue><fpage>1</fpage><lpage>22</lpage><pub-id pub-id-type="doi">10.3897/zookeys.404.7122</pub-id></mixed-citation></tp:treatment-meta><tp:nomenclature><tp:taxon-name>
                                <tp:taxon-name-part taxon-name-part-type="genus">Prostheceraeus</tp:taxon-name-part>
                                <tp:taxon-name-part taxon-name-part-type="species">roseus</tp:taxon-name-part>
                                <object-id xmlns:xlink="http://www.w3.org/1999/xlink" xlink:type="simple">http://species-id.net/wiki/Prostheceraeus_roseus</object-id>
                            </tp:taxon-name><tp:taxon-authority>Lang, 1884</tp:taxon-authority><xref ref-type="fig" rid="F7">Figure 7A, B</xref></tp:nomenclature><tp:treatment-sec sec-type="Remarks"><title>Remarks.</title><p><italic><tp:taxon-name>Prostheceraeus roseus</tp:taxon-name></italic> belongs to the family <tp:taxon-name>Euryleptidae</tp:taxon-name> and is characterized by the following: an elongated, oval body shape and smooth surface; conspicuous marginal tentacles; cerebral eye clusters in two small, parallel rows that do not anastomose. This species is readily recognizable by its distinct pink to purple pigmentation with white longitudinal stripes and a white edge that runs along the entire body margin. The tubular, bell-shaped pharynx oriented frontally, and the digestive system well developed with numerous, anastomosing branches. The reproductive system shows the characteristics of the genus: male copulatory apparatus frontally oriented; penis armed with tubular pointed stylet and female complex with multiple uterine vesicles.</p><fig id="F7" position="float" orientation="portrait"><label>Figure 7.</label><caption><p>Species photographed but not collected. <bold>A</bold>, <bold>B</bold> <italic><tp:taxon-name>Prostheceraeus roseus</tp:taxon-name></italic> <bold>C</bold> <italic><tp:taxon-name>Stylostomum ellipse</tp:taxon-name></italic> <bold>D</bold>, <bold>E</bold> <italic><tp:taxon-name>Oligocladus sanguinolentus</tp:taxon-name></italic> <bold>F</bold>, <bold>G</bold> <italic><tp:taxon-name>Thysanozoon brocchii</tp:taxon-name></italic>.</p></caption><graphic xmlns:xlink="http://www.w3.org/1999/xlink" xlink:href="zookeys-404-001-g007.jpg" position="float" orientation="portrait" xlink:type="simple"/></fig></tp:treatment-sec><tp:treatment-sec sec-type="Distribution"><title>Distribution.</title><!--PageBreak--><p><italic><tp:taxon-name>Prostheceraeus roseus</tp:taxon-name></italic> was one of the first species collected during this study, first in summer of 2010, then in autumn of 2013 (14/05/2010 and 10/10/2013). Two specimens were captured in the mouth of the Ria de Arosa in Corrubedo: one on a rocky wall in “Canteiro”, at a depth of 27 metres (<named-content xmlns:xlink="http://www.w3.org/1999/xlink" content-type="dwc:verbatimCoordinates" xlink:type="simple">42°30.5540N, 009°05.1260W</named-content>), and the other on <italic><tp:taxon-name>Pycnoclavella producta</tp:taxon-name></italic> (<tp:taxon-name>Ascidiacea</tp:taxon-name>) in “A Dianteira”, at a depth of 23 metres (<named-content xmlns:xlink="http://www.w3.org/1999/xlink" content-type="dwc:verbatimCoordinates" xlink:type="simple">42°30.9100N, 009°04.3750W</named-content>). <italic><tp:taxon-name>Prostheceraeus roseus</tp:taxon-name></italic> is also known from the Gulf of Naples, Italy (<xref ref-type="bibr" rid="B20">Lang 1884</xref>). These findings represent the first record for the Atlantic coast outside the Mediterranean Sea.</p><!--PageBreak--></tp:treatment-sec><ref-list><ref id="B20"><mixed-citation xmlns:xlink="http://www.w3.org/1999/xlink" xlink:type="simple"><person-group><name name-style="western"><surname>Lang</surname><given-names>A</given-names></name></person-group> (<year>1884</year>) <source>Die Polycladen (Seeplanarien) des Golfes von Neapel und der angrenzenden Meeresabschnitte. Eine Monographie. Fauna und Flora des Golfes von Neapel und der angrenzenden Meeresabschnitte, herausgegeben von der Zoologische Station in Neapel</source>. <publisher-name>Engelmann</publisher-name>, <publisher-loc>Leipzig</publisher-loc>.</mixed-citation></ref></ref-list></tp:taxon-treatment>
