# Supplementary material for: First records of Cotylea (Polycladida, Platyhelminthes) for the Atlantic coast of the Iberian Peninsula
Source: Zookeys. 2014 Apr 22;(404):1–22. doi: 10.3897/zookeys.404.7122 (PMC4023257; doi:10.3897/zookeys.404.7122)
Supplement: XML Treatment for Stylostomum ellipse [file zookeys.404.7122-treatment8.xml]

<!DOCTYPE tp:taxon-treatment
  PUBLIC "-//TaxonX//DTD Taxonomic Treatment Publishing DTD v0 20100105//EN" "tax-treatment-NSO.dtd">
<tp:taxon-treatment xmlns:tp="http://www.plazi.org/taxpub"><tp:treatment-meta><mixed-citation publication-type="journal"><person-group><name><surname>Noreña</surname><given-names>Carolina</given-names></name><name><surname>Marquina</surname><given-names>Daniel</given-names></name><name><surname>Perez</surname><given-names>Jacinto</given-names></name><name><surname>Almon</surname><given-names>Bruno</given-names></name></person-group><article-title>First records of Cotylea (Polycladida, Platyhelminthes) for the Atlantic coast of the Iberian Peninsula</article-title><source>Zookeys</source><day>22</day><month>4</month><year>2014</year><volume>2014</volume><issue>404</issue><fpage>1</fpage><lpage>22</lpage><pub-id pub-id-type="doi">10.3897/zookeys.404.7122</pub-id></mixed-citation></tp:treatment-meta><tp:nomenclature><tp:taxon-name>
                                <tp:taxon-name-part taxon-name-part-type="genus">Stylostomum</tp:taxon-name-part>
                                <tp:taxon-name-part taxon-name-part-type="species">ellipse</tp:taxon-name-part>
                                <object-id xmlns:xlink="http://www.w3.org/1999/xlink" xlink:type="simple">http://species-id.net/wiki/Stylostomum_ellipse</object-id>
                            </tp:taxon-name><tp:taxon-authority>(Dalyell, 1853) Lang, 1884</tp:taxon-authority><xref ref-type="fig" rid="F7">Figure 7C</xref></tp:nomenclature><tp:treatment-sec sec-type="Remarks"><title>Remarks.</title><p><italic><tp:taxon-name>Stylostomum ellipse</tp:taxon-name></italic> belongs to the family <tp:taxon-name>Euryleptidae</tp:taxon-name> and is characterized by: a small to moderate size and oval outline, sometimes pear-shaped; dorsal surface smooth; marginal tentacles very reduced; small cerebral and marginal eye clusters. <italic><tp:taxon-name>Stylostomum ellipse</tp:taxon-name></italic> is also characterized by the common opening of the male and oral pore, located in front of the pharynx. In contrast, the female pore is situated behind the pharynx. The penis papilla is armed with a tubular pointed stylet and the female system has two uterine vesicles.</p></tp:treatment-sec><tp:treatment-sec sec-type="Distribution"><title>Distribution.</title><p>Only one specimen of <italic><tp:taxon-name>Stylostomum ellipse</tp:taxon-name></italic> was captured (09/01/2012) from stones in the “O Rodal de Nuestra Señora”, at a depth of 32 metres (<named-content xmlns:xlink="http://www.w3.org/1999/xlink" content-type="dwc:verbatimCoordinates" xlink:type="simple">42°31.9010N, 008°58.5330W</named-content>). <italic><tp:taxon-name>Stylostomum ellipse</tp:taxon-name></italic> is considered a cosmopolitan species. Records of <italic><tp:taxon-name>Stylostomum ellipse</tp:taxon-name></italic> are distributed around the world including the Mediterranean Sea, Atlantic coast of western Europe (Great Britain, France, Scandinavia), South America (Falkland Island, Tierra de Fuego), South Africa (Cape Town) (<xref ref-type="bibr" rid="B25">Prudhoe 1985</xref>) and Antarctica (<xref ref-type="bibr" rid="B12">Hallez 1905</xref>). Our samples represent the first record for the Iberian Peninsula.</p></tp:treatment-sec><tp:treatment-sec><!--Section generated to contain objects referenced in tp:taxon-treatment.--><fig id="F7" position="float" orientation="portrait"><label>Figure 7.</label><caption><p>Species photographed but not collected. <bold>A</bold>, <bold>B</bold> <italic><tp:taxon-name>Prostheceraeus roseus</tp:taxon-name></italic> <bold>C</bold> <italic><tp:taxon-name>Stylostomum ellipse</tp:taxon-name></italic> <bold>D</bold>, <bold>E</bold> <italic><tp:taxon-name>Oligocladus sanguinolentus</tp:taxon-name></italic> <bold>F</bold>, <bold>G</bold> <italic><tp:taxon-name>Thysanozoon brocchii</tp:taxon-name></italic>.</p></caption><graphic xmlns:xlink="http://www.w3.org/1999/xlink" xlink:href="zookeys-404-001-g007.jpg" position="float" orientation="portrait" xlink:type="simple"/></fig></tp:treatment-sec><ref-list><ref id="B25"><mixed-citation xmlns:xlink="http://www.w3.org/1999/xlink" xlink:type="simple"><person-group><name name-style="western"><surname>Prudhoe</surname><given-names>S</given-names></name></person-group> (<year>1985</year>) <source>A monograph on polyclad Turbellaria</source>. <publisher-name>Oxford University Press</publisher-name>, <publisher-loc>New York</publisher-loc>.</mixed-citation></ref><ref id="B12"><mixed-citation xmlns:xlink="http://www.w3.org/1999/xlink" xlink:type="simple"><person-group><name name-style="western"><surname>Hallez</surname><given-names>P</given-names></name></person-group> (<year>1905</year>) <article-title>Note préliminaire sur les Polyclades recueillis dans l’Expédition antarctique du ‘Français’.</article-title><source>Bulletin de la Société Zoologique de France</source>, <year>Année 1905</year>, <volume>30</volume>. <publisher-loc>Paris</publisher-loc> 1905, <fpage>124</fpage>–<lpage>127</lpage>.</mixed-citation></ref></ref-list></tp:taxon-treatment>
