# Supplementary material for: First records of Cotylea (Polycladida, Platyhelminthes) for the Atlantic coast of the Iberian Peninsula
Source: Zookeys. 2014 Apr 22;(404):1–22. doi: 10.3897/zookeys.404.7122 (PMC4023257; doi:10.3897/zookeys.404.7122)
Supplement: XML Treatment for Oligocladus sanguinolentus [file zookeys.404.7122-treatment9.xml]

<!DOCTYPE tp:taxon-treatment
  PUBLIC "-//TaxonX//DTD Taxonomic Treatment Publishing DTD v0 20100105//EN" "tax-treatment-NSO.dtd">
<tp:taxon-treatment xmlns:tp="http://www.plazi.org/taxpub"><tp:treatment-meta><mixed-citation publication-type="journal"><person-group><name><surname>Noreña</surname><given-names>Carolina</given-names></name><name><surname>Marquina</surname><given-names>Daniel</given-names></name><name><surname>Perez</surname><given-names>Jacinto</given-names></name><name><surname>Almon</surname><given-names>Bruno</given-names></name></person-group><article-title>First records of Cotylea (Polycladida, Platyhelminthes) for the Atlantic coast of the Iberian Peninsula</article-title><source>Zookeys</source><day>22</day><month>4</month><year>2014</year><volume>2014</volume><issue>404</issue><fpage>1</fpage><lpage>22</lpage><pub-id pub-id-type="doi">10.3897/zookeys.404.7122</pub-id></mixed-citation></tp:treatment-meta><tp:nomenclature><tp:taxon-name>
                                <tp:taxon-name-part taxon-name-part-type="genus">Oligocladus</tp:taxon-name-part>
                                <tp:taxon-name-part taxon-name-part-type="species">sanguinolentus</tp:taxon-name-part>
                                <object-id xmlns:xlink="http://www.w3.org/1999/xlink" xlink:type="simple">http://species-id.net/wiki/Oligocladus_sanguinolentus</object-id>
                            </tp:taxon-name><tp:taxon-authority>(Quatrefage, 1845) Lang, 1884</tp:taxon-authority><xref ref-type="fig" rid="F7">Figure 7D, E</xref></tp:nomenclature><tp:treatment-sec sec-type="Remarks"><title>Remarks.</title><p><italic><tp:taxon-name>Oligocladus sanguinolentus</tp:taxon-name></italic> belongs to the family <tp:taxon-name>Euryleptidae</tp:taxon-name> and is characterized by an elongate body with a translucent appearance, thus making the intestinal contents visible and giving the animal a bloodied appearance. The marginal tentacles are long, narrow and clearly separated. The tentacular eyes scattered at the base of the tentacles; and the cerebral eyes in two elongated, diffuse clusters. The oral pore lies in front of the brain. An anal pore (<xref ref-type="bibr" rid="B20">Lang 1884</xref>) that opens at the dorsal surface was not observed. Male complex with a penis papilla armed with a tubular, pointed stylet. Female apparatus with multiple uterine vesicles.</p></tp:treatment-sec><tp:treatment-sec sec-type="Distribution"><title>Distribution.</title><p>Two specimens were found: one on stones in the outer breakwater of the Yacht Club Ribeira at a depth of 8 metres (<named-content xmlns:xlink="http://www.w3.org/1999/xlink" content-type="dwc:verbatimCoordinates" xlink:type="simple">42°33.7760N, 008°59.2740W</named-content>), and the other in “Torre de Abajo” at a depth of 28 metres (<named-content xmlns:xlink="http://www.w3.org/1999/xlink" content-type="dwc:verbatimCoordinates" xlink:type="simple">42°32.7150N, 008°57.0950W</named-content>).</p><p><italic><tp:taxon-name>Oligocladus sanguinolentus</tp:taxon-name></italic> is known from the coastal and littoral shores of Saint Malo (France), Isle of Man, Scilly Islands, various sites of Great Britain (United Kingdom), Gibostad (Norway) and Porto Grande de Sao Vicente (Cape Verde archipelago) (<xref ref-type="bibr" rid="B9">Faubel and Warwick 2005</xref>). The only record for the Mediterranean Sea is in the Gulf of Naples (Italy) (<xref ref-type="bibr" rid="B20">Lang 1884</xref>).</p><!--PageBreak--></tp:treatment-sec><tp:treatment-sec><!--Section generated to contain objects referenced in tp:taxon-treatment.--><fig id="F7" position="float" orientation="portrait"><label>Figure 7.</label><caption><p>Species photographed but not collected. <bold>A</bold>, <bold>B</bold> <italic><tp:taxon-name>Prostheceraeus roseus</tp:taxon-name></italic> <bold>C</bold> <italic><tp:taxon-name>Stylostomum ellipse</tp:taxon-name></italic> <bold>D</bold>, <bold>E</bold> <italic><tp:taxon-name>Oligocladus sanguinolentus</tp:taxon-name></italic> <bold>F</bold>, <bold>G</bold> <italic><tp:taxon-name>Thysanozoon brocchii</tp:taxon-name></italic>.</p></caption><graphic xmlns:xlink="http://www.w3.org/1999/xlink" xlink:href="zookeys-404-001-g007.jpg" position="float" orientation="portrait" xlink:type="simple"/></fig></tp:treatment-sec><ref-list><ref id="B20"><mixed-citation xmlns:xlink="http://www.w3.org/1999/xlink" xlink:type="simple"><person-group><name name-style="western"><surname>Lang</surname><given-names>A</given-names></name></person-group> (<year>1884</year>) <source>Die Polycladen (Seeplanarien) des Golfes von Neapel und der angrenzenden Meeresabschnitte. Eine Monographie. Fauna und Flora des Golfes von Neapel und der angrenzenden Meeresabschnitte, herausgegeben von der Zoologische Station in Neapel</source>. <publisher-name>Engelmann</publisher-name>, <publisher-loc>Leipzig</publisher-loc>.</mixed-citation></ref><ref id="B9"><mixed-citation xmlns:xlink="http://www.w3.org/1999/xlink" xlink:type="simple"><person-group><name name-style="western"><surname>Faubel</surname><given-names>A</given-names></name><name name-style="western"><surname>Warwick</surname><given-names>RM</given-names></name></person-group> (<year>2005</year>) <article-title>The marine flora and fauna of the Isles of Scilly: free-living Plathelminthes (“Turbellaria”).</article-title><source>Journal of Natural History</source><volume>39</volume>: <fpage>1</fpage>-<lpage>47</lpage>. doi: <ext-link ext-link-type="doi" xlink:href="10.1080/00222930310001613593" xlink:type="simple">10.1080/00222930310001613593</ext-link></mixed-citation></ref></ref-list></tp:taxon-treatment>
