# Supplementary material for: First records of Cotylea (Polycladida, Platyhelminthes) for the Atlantic coast of the Iberian Peninsula
Source: Zookeys. 2014 Apr 22;(404):1–22. doi: 10.3897/zookeys.404.7122 (PMC4023257; doi:10.3897/zookeys.404.7122)
Supplement: XML Treatment for Thysanozoon brocchii [file zookeys.404.7122-treatment10.xml]

<!DOCTYPE tp:taxon-treatment
  PUBLIC "-//TaxonX//DTD Taxonomic Treatment Publishing DTD v0 20100105//EN" "tax-treatment-NSO.dtd">
<tp:taxon-treatment xmlns:tp="http://www.plazi.org/taxpub"><tp:treatment-meta><mixed-citation publication-type="journal"><person-group><name><surname>Noreña</surname><given-names>Carolina</given-names></name><name><surname>Marquina</surname><given-names>Daniel</given-names></name><name><surname>Perez</surname><given-names>Jacinto</given-names></name><name><surname>Almon</surname><given-names>Bruno</given-names></name></person-group><article-title>First records of Cotylea (Polycladida, Platyhelminthes) for the Atlantic coast of the Iberian Peninsula</article-title><source>Zookeys</source><day>22</day><month>4</month><year>2014</year><volume>2014</volume><issue>404</issue><fpage>1</fpage><lpage>22</lpage><pub-id pub-id-type="doi">10.3897/zookeys.404.7122</pub-id></mixed-citation></tp:treatment-meta><tp:nomenclature><tp:taxon-name>
                                <tp:taxon-name-part taxon-name-part-type="genus">Thysanozoon</tp:taxon-name-part>
                                <tp:taxon-name-part taxon-name-part-type="species">brocchii</tp:taxon-name-part>
                                <object-id xmlns:xlink="http://www.w3.org/1999/xlink" xlink:type="simple">http://species-id.net/wiki/Thysanozoon_brocchii</object-id>
                            </tp:taxon-name><tp:taxon-authority>(Risso, 1818) Grube, 1840</tp:taxon-authority><xref ref-type="fig" rid="F7">Figure 7F, G</xref></tp:nomenclature><tp:treatment-sec sec-type="Remarks"><title>Remarks.</title><p><italic><tp:taxon-name>Thysanozoon brocchii</tp:taxon-name></italic> belongs to the family <tp:taxon-name>Pseudocerotidae</tp:taxon-name> and is characterized by an oval, oblong body shape; marginal tentacles with eyes; a single pair of eye clusters which anastomose frontally (<xref ref-type="fig" rid="F7">Figure 7F</xref>). The dorsal surface covered with characteristic acorn-like papillae, which may house small intestinal branches (<xref ref-type="fig" rid="F7">Figure 7G</xref>). Reproductive system with the characteristics of the genus: i.e. a paired male apparatus with a seminal vesicle and armed penis papillae, a prostatic vesicle oriented antero- or medio-dorsally to the ejaculatory duct and a female apparatus with branched uteri.</p></tp:treatment-sec><tp:treatment-sec sec-type="Distribution"><title>Distribution.</title><p>One specimen of <italic><tp:taxon-name>Thysanozoon brocchii</tp:taxon-name></italic> was found under a rock in the estuary of Muros in Punta Insuela (Galicia, Spain) (10/05/2010) at a depth of 5 metres (<named-content xmlns:xlink="http://www.w3.org/1999/xlink" content-type="dwc:verbatimCoordinates" xlink:type="simple">42°46.8550N, 009°00.2610W</named-content>). <italic><tp:taxon-name>Thysanozoon brocchii</tp:taxon-name></italic> is considered to be cosmopolitan with records from the Atlantic Ocean in South America, Peninsula Valdes (<xref ref-type="bibr" rid="B2">Brusa et al. 2009</xref>), Mar del Plata (<xref ref-type="bibr" rid="B3">Bulnes et al. 2011</xref>), Ilha de Sao Sebastiao, Ilha das Palmas; North America (Florida), Cape Verde Islands and South Africa; it is also recorded from the Pacific Ocean in Japan and Hawaii, and from the Mediterranean and Adriatic seas, including the Suez Canal (<xref ref-type="bibr" rid="B25">Prudhoe 1985</xref>). For the Atlantic coast of the Iberian Peninsula, our collections represent the first record.</p></tp:treatment-sec><tp:treatment-sec><!--Section generated to contain objects referenced in tp:taxon-treatment.--><fig id="F7" position="float" orientation="portrait"><label>Figure 7.</label><caption><p>Species photographed but not collected. <bold>A</bold>, <bold>B</bold> <italic><tp:taxon-name>Prostheceraeus roseus</tp:taxon-name></italic> <bold>C</bold> <italic><tp:taxon-name>Stylostomum ellipse</tp:taxon-name></italic> <bold>D</bold>, <bold>E</bold> <italic><tp:taxon-name>Oligocladus sanguinolentus</tp:taxon-name></italic> <bold>F</bold>, <bold>G</bold> <italic><tp:taxon-name>Thysanozoon brocchii</tp:taxon-name></italic>.</p></caption><graphic xmlns:xlink="http://www.w3.org/1999/xlink" xlink:href="zookeys-404-001-g007.jpg" position="float" orientation="portrait" xlink:type="simple"/></fig></tp:treatment-sec><ref-list><ref id="B2"><mixed-citation xmlns:xlink="http://www.w3.org/1999/xlink" xlink:type="simple"><person-group><name name-style="western"><surname>Brusa</surname><given-names>F</given-names></name><name name-style="western"><surname>Damborenea</surname><given-names>C</given-names></name><name name-style="western"><surname>Quiroga</surname><given-names>S</given-names></name></person-group> (<year>2009</year>) <article-title>First records of Pseudocerotidae (Platyhelminthes: Polycladida: Cotylea) from Patagonia, Argentina.</article-title><source>Zootaxa</source><volume>2283</volume>: <fpage>51</fpage>-<lpage>59</lpage></mixed-citation></ref><ref id="B3"><mixed-citation xmlns:xlink="http://www.w3.org/1999/xlink" xlink:type="simple"><person-group><name name-style="western"><surname>Bulnes</surname><given-names>VN</given-names></name><name name-style="western"><surname>Albano</surname><given-names>MJ</given-names></name><name name-style="western"><surname>Obenat</surname><given-names>SM</given-names></name><name name-style="western"><surname>Cazzaniga</surname><given-names>NJ</given-names></name></person-group> (<year>2011</year>) <article-title>Three Pseudocerotidae species (Platyhelminthes, Polycladida, Cotylea) from the Argentinean coast.</article-title><source>Zootaxa</source><volume>2990</volume>: <fpage>30</fpage>–<lpage>44</lpage>.</mixed-citation></ref><ref id="B25"><mixed-citation xmlns:xlink="http://www.w3.org/1999/xlink" xlink:type="simple"><person-group><name name-style="western"><surname>Prudhoe</surname><given-names>S</given-names></name></person-group> (<year>1985</year>) <source>A monograph on polyclad Turbellaria</source>. <publisher-name>Oxford University Press</publisher-name>, <publisher-loc>New York</publisher-loc>.</mixed-citation></ref></ref-list></tp:taxon-treatment>
